# Supplementary material for: 18Beta-Glycyrrhetinic Acid Attenuates H2O2-Induced Oxidative Damage and Apoptosis in Intestinal Epithelial Cells via Activating the PI3K/Akt Signaling Pathway
Source: Antioxidants (Basel). 2024 Apr 16;13(4):468. doi: 10.3390/antiox13040468 (PMC11047483; doi:10.3390/antiox13040468)
Supplement: Supplementary file 1 [file antioxidants-13-00468-s001.zip]

Archive with 1 entries (1 files):
- antioxidants-2889724-supplementary.pdf
